# Supplementary material for: A new Eimeria coccidian species (Apicomplexa: Eimeriidae) from Père David’s deer (Elaphurus davidianus Milne-Edwards, 1866) in Dafeng Milu National Nature Reserve in Jiangsu Province, eastern China
Source: BMC Vet Res. 2022 Jun 3;18:213. doi: 10.1186/s12917-022-03308-2 (PMC9164372; doi:10.1186/s12917-022-03308-2)
Supplement: Supplementary file 1 — Additional file 1. [file 12917_2022_3308_MOESM1_ESM.txt]

Dear GenBank Submitter:
 
Thank you for your direct submission of sequence data to GenBank.  We 
have provided GenBank accession numbers for your nucleotide sequences:

BankIt2369659 seq1	MT822711
BankIt2370314 seq2	MT822712
BankIt2370318 seq3	MT822713


The GenBank accession numbers should appear in any publication that 
reports or discusses these data, as it gives the community a unique label 
with which they may retrieve your data from our on-line servers. You may 
prepare and submit your manuscript before your accessions are released in 
GenBank.

Submissions are not automatically deposited into GenBank after being 
accessioned. Each sequence record is individually examined and processed 
by the GenBank annotation staff to ensure that it is free of errors or 
problems.


You have not requested a specific release date for your sequence data.
Therefore, your record(s) will be released to the public database once 
they are processed.  If this is not what you intended, please contact 
us as soon as possible with the correct release date.

Since the flatfile record is a display format only and is not an editable
format of the data, do not make changes directly to a flatfile.  For 
complete information about different methods to update a sequence record,
see:   https://www.ncbi.nlm.nih.gov/Genbank/update.html

Any inquiries about your submission should be sent to gb-admin@ncbi.nlm.nih.gov

For more information about the submission process or the available
submission tools, please contact GenBank User Support at
info@ncbi.nlm.nih.gov.

Please reply using the current Subject line.

Sincerely,


Rich McVeigh Ph.D.
Contractor

The GenBank Direct Submission Staff
Bethesda, Maryland USA
*******************************************************************
gb-admin@ncbi.nlm.nih.gov (for updates/replies to GenBank entries)
info@ncbi.nlm.nih.gov     (for general questions regarding GenBank)
******************************************************************
